# Supplementary material for: A Time-Resolved In Situ SAXS Method for Real-Time Monitoring of Lipid Nanoparticles Assembly
Source: Membranes (Basel). 2026 Jun 2;16(6):192. doi: 10.3390/membranes16060192 (PMC13304025; doi:10.3390/membranes16060192)
Supplement: Supplementary file 1 [file membranes-16-00192-s001.zip]

Archive with 1 entries (1 files):
- membranes-4266652-supplementary.pdf
